# Supplementary material for: KLHL21, a novel gene that contributes to the progression of hepatocellular carcinoma
Source: BMC Cancer. 2016 Oct 21;16:815. doi: 10.1186/s12885-016-2851-7 (PMC5073891; doi:10.1186/s12885-016-2851-7)
Supplement: Additional file 5: Table S3. — The dysregulated genes identified from this study. (XLSX 71 kb) [file 12885_2016_2851_MOESM5_ESM.xlsx]

## Sheet: Up-regulated genes
UGCluster	Symbol	EntrezID
Hs.350966	PTTG1	9232
Hs.121028	ASPM	259266
Hs.226390	RRM2	6241
Hs.132902	CAP2	10486
Hs.23960	CCNB1	891
Hs.505469	RACGAP1	29127
Hs.366401	PRC1	9055
Hs.156346	TOP2A	7153
Hs.491494	CCT3	7203
Hs.497741	CENPF	1063
Hs.615092	NUSAP1	51203
Hs.84113	CDKN3	1033
Hs.732098	RFC4	5984
Hs.591363	ZWINT	11130
Hs.644108	GPC3	2719
Hs.83758	CKS2	1164
Hs.445890	CNIH4	29097
Hs.250822	AURKA	6790
Hs.75117	ILF2	3608
Hs.234896	GMNN	51053
Hs.387567	ACLY	47
Hs.515500	SAE1	10055
Hs.656473	DTL	51514
Hs.591314	GMPS	8833
Hs.71465	SQLE	6713
Hs.268785	ACSL4	2182
Hs.409065	FEN1	2237
Hs.518299	ECT2	1894
Hs.444118	MCM6	4175
Hs.23642	SAC3D1	29901
Hs.58992	SMC4	10051
Hs.279669	TUBG1	7283
Hs.523968	TP53BP2	7159
Hs.288936	MRPL9	65005
Hs.740467	HMMR	3161
Hs.93002	UBE2C	11065
Hs.708114	HEATR1	55127
Hs.516160	SF3B4	10262
Hs.632299	NUP205	23165
Hs.82916	CCT6A	908
Hs.490551	UBAP2L	9898
Hs.718626	KIF20A	10112
Hs.444276	NUP37	79023
Hs.524390	TUBA1B	10376
Hs.153704	NEK2	4751
Hs.660109	RRP15	51018
Hs.516746	DAP3	7818
Hs.444082	EZH2	2146
Hs.177766	PARP1	142
Hs.532803	HN1	51155
Hs.13640	ROBO1	6091
Hs.517216	PEA15	8682
Hs.431173	PLCB1	23236
Hs.184339	MELK	9833
Hs.740537	TBCE	6905
Hs.524947	CDC20	991
Hs.179565	MCM3	4172
Hs.458360	UCK2	7371
Hs.505059	PSMD4	5710
Hs.446201	NCAPG	64151
Hs.74564	SSR2	6746
Hs.2430	VPS72	6944
Hs.77254	CBX1	10951
Hs.491682	PRKDC	5591
Hs.82045	MDK	4192
Hs.575032	MLF1IP	79682
Hs.522819	IRAK1	3654
Hs.632472	RFX5	5993
Hs.534339	PRIM1	5557
Hs.497674	LPGAT1	9926
Hs.133397	ITGA6	3655
Hs.515472	SNRPD2	6633
Hs.497788	EPRS	2058
Hs.522752	PSMD10	5716
Hs.460184	MCM4	4173
Hs.444028	CKAP2	26586
Hs.244580	TPX2	22974
Hs.188456	PIGC	5279
Hs.370834	ATAD2	29028
Hs.524574	NUP107	57122
Hs.443750	VPS45	11311
Hs.520037	NEU1	4758
Hs.12457	NUP133	55746
Hs.229641	SUB1	10923
Hs.508524	CACYBP	27101
Hs.492314	LAPTM4B	55353
Hs.716128	TUBA1C	84790
Hs.104741	PBK	55872
Hs.119192	H2AFZ	3015
Hs.169840	TTK	7272
Hs.477481	MCM2	4171
Hs.356331	PPIA	5478
Hs.709327	UTP18	51096
Hs.740573	GOLPH3L	55204
Hs.151413	GMFB	2764
Hs.648326	KIF4A	24137
Hs.75498	CCL20	6364
Hs.201253	CKAP5	9793
Hs.591457	POLR3C	10623
Hs.740477	PSMD14	10213
Hs.520207	ACBD3	64746
Hs.434953	HMGB2	3148
Hs.89545	PSMB4	5692
Hs.445705	RRM1	6240
Hs.511605	ANXA2	302
Hs.152978	PSME3	10197
Hs.211594	PSMC4	5704
Hs.484371	MAPK9	5601
Hs.209983	STMN1	3925
Hs.194698	CCNB2	9133
Hs.700188	RBM12	10137
Hs.75527	ADSL	158
Hs.609663	LAMC1	3915
Hs.727669	INTS8	55656
Hs.407856	SPINK1	6690
Hs.472437	MAPRE1	22919
Hs.115474	RFC3	5983
Hs.602353	EEF1E1	9521
Hs.298345	SLBP	7884
Hs.200600	SCAMP3	10067
Hs.107125	PLVAP	83483
Hs.517582	MCM5	4174
Hs.90073	CSE1L	1434
Hs.715771	TXNRD1	7296
Hs.431850	MAPK1	5594
Hs.732060	SCNM1	79005
Hs.5120	DYNLL1	8655
Hs.95577	CDK4	1019
Hs.416216	DUSP12	11266
Hs.520619	PUS7	54517
Hs.90093	HSPA4	3308
Hs.239	FOXM1	2305
Hs.498028	GNPAT	8443
Hs.17441	COL4A1	1282
Hs.90875	RABIF	5877
Hs.591697	MAD2L1	4085
Hs.470553	METTL5	29081
Hs.387755	LYRM4	57128
Hs.79088	RCN2	5955
Hs.695	CSTB	1476
Hs.596726	TMEM106C	79022
Hs.424788	TTC13	79573
Hs.436803	VBP1	7411
Hs.1063	SNRPC	6631
Hs.547696	NUP155	9631
Hs.337295	STIP1	10963
Hs.445981	CTNNA1	1495
Hs.306242	NOL7	51406
Hs.730696	RAD51AP1	10635
Hs.414407	NDC80	10403
Hs.567571	SMYD3	64754
Hs.404321	GARS	2617
Hs.10842	RAN	5901
Hs.652690	DLG5	9231
Hs.351475	POLR2K	5440
Hs.166539	ITGB3BP	23421
Hs.464779	NPC1	4864
Hs.114033	SSR1	6745
Hs.74368	CKAP4	10970
Hs.85951	XPOT	11260
Hs.192326	SNX27	81609
Hs.435166	LBR	3930
Hs.352962	AGFG1	3267
Hs.147433	PCNA	5111
Hs.89643	TKT	7086
Hs.594444	LMNA	4000
Hs.152337	PRMT3	10196
Hs.631580	UBA2	10054
Hs.215766	GTPBP4	23560
Hs.35086	USP1	7398
Hs.476179	SMARCC1	6599
Hs.435326	ACTL6A	86
Hs.77695	DLGAP5	9787
Hs.513126	FANCI	55215
Hs.3068	HLTF	6596
Hs.486502	NRAS	4893
Hs.431279	NSF	4905
Hs.73625	CDC23	8697
Hs.58974	CCNA2	890
Hs.436123	SULT1C2	6819
Hs.414565	CLIC1	1192
Hs.9234	TMEM147	10430
Hs.498115	TARBP1	6894
Hs.270043	KIAA0196	9897
Hs.646997	LRRC1	55227
Hs.519246	C5orf22	55322
Hs.522605	MID1IP1	58526
Hs.278362	MEA1	4201
Hs.104019	TACC3	10460
Hs.301412	UFC1	51506
Hs.493919	MPZL1	9019
Hs.31712	RRAGD	58528
Hs.368710	CCDC99	54908
Hs.236774	HMGN4	10473
Hs.465167	SNRPG	6637
Hs.521693	CCNE2	9134
Hs.116724	AKR1B10	57016
Hs.489922	TUFT1	7286
Hs.507475	RFC1	5981
Hs.200738	SLC38A6	145389
Hs.732423	PODXL	5420
Hs.8859	CANT1	124583
Hs.709914	SRRD	402055
Hs.7753	CALU	813
Hs.516948	PRCC	5546
Hs.579079	TRIM37	4591
Hs.529618	TFRC	7037
Hs.653163	TAF9	6880
Hs.335391	STAM	8027
Hs.90280	ATIC	471
Hs.1594	CENPA	1058
Hs.421509	CCT4	10575
Hs.299002	FBL	2091
Hs.730768	GGPS1	9453
Hs.654352	SLC1A4	6509
Hs.438720	MCM7	4176
Hs.534169	HSPA14	51182
Hs.13351	LANCL1	10314
Hs.532968	HJURP	55355
Hs.459106	AZIN1	51582
Hs.532851	RNASEH2A	10535
Hs.11355	TMPO	7112
Hs.18616	NCAPG2	54892
Hs.73291	WDR12	55759
Hs.654660	MFSD5	84975
Hs.412870	POP4	10775
Hs.18029	WDYHV1	55093
Hs.157401	TPRKB	51002
Hs.632532	HAT1	8520
Hs.145469	UCHL5	51377
Hs.239818	PIK3CB	5291
Hs.445403	IARS	3376
Hs.490745	DNAJB6	10049
Hs.348308	FAM189B	10712
Hs.449909	RPSA	3921
Hs.327527	SMARCA4	6597
Hs.728984	KIAA0907	22889
Hs.370895	RPN2	6185
Hs.467662	ITGB1BP1	9270
Hs.62275	GOLT1B	51026
Hs.409034	COL15A1	1306
Hs.411925	TMEM38B	55151
Hs.492445	UBR5	51366
Hs.418533	BUB3	9184
Hs.443831	PDCD5	9141
Hs.32995	SAP130	79595
Hs.170622	CFL1	1072
Hs.443861	SRPK1	6732
Hs.300559	KNTC1	9735
Hs.25597	ELOVL1	64834
Hs.645279	BOP1	23246
Hs.86905	ATP6V1C1	528
Hs.516986	NECAB3	63941
Hs.655150	KLHL23	151230
Hs.473420	BTG3	10950
Hs.3104	KIF14	9928
Hs.333823	MRPL13	28998
Hs.494705	METTL13	51603
Hs.422662	VRK1	7443
Hs.463936	NOL11	25926
Hs.446079	CPD	1362
Hs.504237	STT3A	3703
Hs.458499	USP3	9960
Hs.54277	FAM50A	9130
Hs.164853	UBE2E1	7324
Hs.122752	TAF2	6873
Hs.593379	TOPBP1	11073
Hs.523471	ZNF143	7702
Hs.731445	PPP4R1	9989
Hs.511756	RPP40	10799
Hs.169615	C8orf33	65265
Hs.376064	NOP56	10528
Hs.115242	DRG1	4733
Hs.519568	P4HA2	8974
Hs.468426	SOCS5	9655
Hs.118666	FLAD1	80308
Hs.395482	PTK2	5747
Hs.444619	LAGE3	8270
Hs.517338	ATP6V1E1	529
Hs.558351	KIF2A	3796
Hs.535896	HEATR2	54919
Hs.643544	YWHAB	7529
Hs.301404	RBM3	5935
Hs.720061	KIF2C	11004
Hs.591931	DDX10	1662
Hs.226755	YWHAH	7533
Hs.15591	COPS6	10980
Hs.731712	TRIP13	9319
Hs.518464	PSMD2	5708
Hs.334534	GNS	2799
Hs.321231	B4GALT3	8703
Hs.367900	PDCD2	5134
Hs.474213	UFD1L	7353
Hs.740402	FNBP1L	54874
Hs.654826	SPATS2	65244
Hs.373763	HNRNPR	10236
Hs.437338	NDRG3	57446
Hs.446260	PSMA6	5687
Hs.14839	POLR2G	5436
Hs.283521	RHEB	6009
Hs.4747	DKC1	1736
Hs.31498	TMCO1	54499
Hs.506652	PWP1	11137
Hs.269408	E2F3	1871
Hs.485278	RNF8	9025
Hs.386189	GTSE1	51512
Hs.647707	DARS2	55157
Hs.406620	RPS10	6204
Hs.534667	CLN3	1201
Hs.103832	UPF3B	65109
Hs.432752	POGK	57645
Hs.191164	CHD1L	9557
Hs.61418	MFAP1	4236
Hs.501857	DENND5A	23258
Hs.13318	TSNAX	7257
Hs.5086	RBM42	79171
Hs.492716	WDR67	93594
Hs.584901	GPSM2	29899
Hs.348418	DR1	1810
Hs.278434	MED20	9477
Hs.466831	PAFAH1B3	5050
Hs.462732	SUZ12	23512
Hs.15159	CKLF	51192
Hs.514033	SPAG5	10615
Hs.429180	EIF2S2	8894
Hs.153629	RFXANK	8625
Hs.490394	SSBP1	6742
Hs.556296	DNM1L	10059
Hs.182626	TMEM184B	25829
Hs.412842	CDC123	8872
Hs.362817	NUP85	79902
Hs.465885	ILF3	3609
Hs.628599	MRPL42	28977
Hs.570355	ADNP	23394
Hs.700696	IGF2BP3	10643
Hs.489201	SHFM1	7979
Hs.558468	PDSS1	23590
Hs.431317	GORASP2	26003
Hs.124027	SEPHS1	22929
Hs.208912	CENPM	79019
Hs.118631	TIMELESS	8914
Hs.523718	SFN	2810
Hs.412587	RAD51C	5889
Hs.333579	TRMT112	51504
Hs.469649	BUB1	699
Hs.202672	DNMT1	1786
Hs.592510	ATF2	1386
Hs.7768	FIBP	9158
Hs.521056	ATP5J2	9551
Hs.495755	RBBP7	5931
Hs.50649	TP53I3	9540
Hs.533192	TOMM20	9804
Hs.379466	UBE2A	7319
Hs.514297	UBE2Z	65264
Hs.256526	NARF	26502
Hs.4253	CCDC86	79080
Hs.516837	SMG5	23381
Hs.655010	CHCHD3	54927
Hs.632456	ENSA	2029
Hs.126941	FAM49B	51571
Hs.369373	SEC23B	10483
Hs.308613	MTERFD1	51001
Hs.521924	PUF60	22827
Hs.591040	TMEM194A	23306
Hs.603732	NCKAP1	10787
Hs.370770	XPO1	7514
Hs.478150	PDCD10	11235
Hs.422990	PSMB5	5693
Hs.728908	NHP2	55651
Hs.730714	C7orf49	78996
Hs.198365	BPGM	669
Hs.473296	TPD52L2	7165
Hs.740512	CREB3L2	64764
Hs.740388	SMARCE1	6605
Hs.389649	EIF4A3	9775
Hs.433795	SHC1	6464
Hs.436329	SCRIB	23513
Hs.588815	HMGXB4	10042
Hs.654745	USP39	10713
Hs.6906	RALA	5898
Hs.471528	MFF	56947
Hs.533573	CDC7	8317
Hs.29724	PLEKHF2	79666
Hs.512599	CDKN2A	1029
Hs.158688	EIF5B	9669
Hs.567968	CANX	821
Hs.518609	ARPC5	10092
Hs.143818	GEMIN6	79833
Hs.3887	PSMD1	5707
Hs.500775	ZNF207	7756
Hs.706952	NME7	29922
Hs.640836	C6orf48	50854
Hs.503666	GPKOW	27238
Hs.8878	KIF11	3832
Hs.633853	GNPDA1	10007
Hs.508480	RAP2A	5911
Hs.437388	PIGT	51604
Hs.443881	PAXIP1	22976
Hs.234434	HEY1	23462
Hs.709	DCK	1633
Hs.592129	CASC3	22794
Hs.81848	RAD21	5885
Hs.82794	CETN2	1069
Hs.655241	C17orf90	339229
Hs.368853	LPCAT1	79888
Hs.160556	ACACA	31
Hs.31053	TBCB	1155
Hs.55879	ABCC10	89845
Hs.658612	MRS2	57380
Hs.490287	TRIM24	8805
Hs.514196	RPL27	6155
Hs.520026	VARS	7407
Hs.440525	TIMM9	26520
Hs.509718	ZNF318	24149
Hs.518417	STX6	10228
Hs.73527	CSNK2B	1460
Hs.592566	SAP30L	79685
Hs.529044	RAB22A	57403
Hs.513490	ALDOA	226
Hs.78089	ATP6V1F	9296
Hs.279929	TMED9	54732
Hs.178551	RPL8	6132
Hs.591671	NCBP2	22916
Hs.532091	AP3B1	8546
Hs.12646	PARP12	64761
Hs.492599	EIF3H	8667
Hs.69089	GLA	2717
Hs.371001	EIF3B	8662
Hs.608380	CNOT6	57472
Hs.226499	RUSC1	23623
Hs.203952	TRRAP	8295
Hs.332422	ASPH	444
Hs.591003	NIPA2	81614
Hs.35354	IGF2BP2	10644
Hs.522817	BCAP31	10134
Hs.498313	ADSS	159
Hs.289123	DCTN2	10540
Hs.530024	GGCT	79017
Hs.306769	RUFY1	80230
Hs.153026	SWAP70	23075
Hs.190968	RPS21	6227
Hs.119023	SMC2	10592
Hs.584985	C20orf24	55969
Hs.6551	ATP6AP1	537
Hs.491351	CLTC	1213
Hs.115325	RAB7L1	8934
Hs.3352	HDAC2	3066
Hs.55682	EIF3D	8664
Hs.78524	PRUNE	58497
Hs.21331	ZWILCH	55055
Hs.487036	MYO5C	55930
Hs.518805	HMGA1	3159
Hs.436341	DONSON	29980
Hs.655909	TOMM40	10452
Hs.69293	HEXB	3074
Hs.596014	IPO9	55705
Hs.654817	KLHL7	55975
Hs.726493	PPP2R5A	5525
Hs.514590	HGS	9146
Hs.740457	NUAK1	9891
Hs.493739	UBAP2	55833
Hs.356742	DRAP1	10589
Hs.434494	SYNJ2	8871
Hs.125113	CCT8	10694
Hs.591084	FANCG	2189
Hs.531587	SP3	6670
Hs.421956	SPC25	57405
Hs.184492	ELAVL1	1994
Hs.591642	BARD1	580
Hs.661645	OIP5	11339
Hs.145284	NIF3L1	60491
Hs.143873	S100A10	6281
Hs.433222	NPC2	10577
Hs.380233	BUD31	8896
Hs.351327	COMMD4	54939
Hs.520070	CUTA	51596
Hs.413901	MAPKAPK5	8550
Hs.531563	DOLK	22845
Hs.283652	IDI1	3422
Hs.171057	IGSF3	3321
Hs.40094	LRRC42	115353
Hs.431550	MAP4K4	9448
Hs.136947	RALY	22913
Hs.485449	GTPBP2	54676
Hs.589862	UTP6	55813
Hs.665686	ARL8B	55207
Hs.288178	TROVE2	6738
Hs.656	CDC25C	995
Hs.497692	NSL1	25936
Hs.378103	RPS5	6193
Hs.128056	AVL9	23080
Hs.740460	TCERG1	10915
Hs.489040	SRI	6717
Hs.8752	CNPY2	10330
Hs.718510	BRIX1	55299
Hs.632575	YEATS2	55689
Hs.469264	RPIA	22934
Hs.124126	ARPC1A	10552
Hs.171342	CRNKL1	51340
Hs.740374	ELOVL5	60481
Hs.627962	GPAA1	8733
Hs.129944	ESM1	11082
Hs.471818	CAPRIN1	4076
Hs.709366	BTBD3	22903
Hs.435136	TXN	7295
Hs.565725	RRP1B	23076
Hs.488143	BLVRA	644
Hs.419463	RPL23A	6147
Hs.20395	CHD7	55636
Hs.444332	IFT52	51098
Hs.614080	DYNC1H1	1778
Hs.518602	WFS1	7466
Hs.659681	BCOR	54880
Hs.632535	SSB	6741
Hs.525198	STIL	6491
Hs.740671	TIPIN	54962
Hs.485195	SORT1	6272
Hs.460978	NAE1	8883
Hs.647062	RFC2	5982
Hs.82890	DAD1	1603
Hs.433759	BANF1	8815
Hs.79081	PPP1CC	5501
Hs.258501	ALG6	29929
Hs.727823	ARPP19	10776
Hs.155040	ZNF217	7764
Hs.517768	BRP44	25874
Hs.485557	GSTA4	2941
Hs.530712	PPP2R3C	55012
Hs.199625	HAX1	10456
Hs.97627	COG5	10466
Hs.8102	RPS20	6224
Hs.548018	LASP1	3927
Hs.515122	TK1	7083
Hs.520259	OSBPL3	26031
Hs.213724	SUPT16H	11198
Hs.527980	DUT	1854
Hs.470996	GTF3C3	9330
Hs.517134	C20orf43	51507
Hs.655103	FKBP11	51303
Hs.729098	BAG2	9532
Hs.440599	DDX1	1653
Hs.162121	COPA	1314
Hs.494648	TEX10	54881
Hs.489309	TAF6	6878
Hs.468415	PIGF	5281
Hs.380403	BMI1	648
Hs.467408	TRIM28	10155
Hs.433512	ACTR3	10096
Hs.509736	HSP90AB1	3326
Hs.335551	DLAT	1737
Hs.486993	TULP4	56995
Hs.153357	PLOD3	8985
Hs.31334	PRPF6	24148
Hs.524216	CDCA3	83461
Hs.464912	RPRD1A	55197
Hs.495728	PIR	8544
Hs.122523	SND1	27044
Hs.2962	S100P	6286
Hs.82793	PSMB3	5691
Hs.280378	SNRPB2	6629
Hs.408241	NUPL2	11097
Hs.728168	CS	1431
Hs.406277	SF3A1	10291
Hs.386567	GBP2	2634
Hs.484288	DDX41	51428
Hs.631725	CSNK1D	1453
Hs.411847	MAPK6	5597
Hs.132642	ZMPSTE24	10269
Hs.62185	SLC9A6	10479
Hs.48499	VPS54	51542
Hs.351875	COX6C	1345
Hs.14559	CEP55	55165
Hs.468125	TTC27	55622
Hs.730664	SLC39A1	27173
Hs.643497	ENPP4	22875
Hs.156625	AIDA	64853
Hs.643951	PPM1G	5496
Hs.534457	C14orf166	51637
Hs.18259	GPN1	11321
Hs.500645	ALDH18A1	5832
Hs.478481	ALG3	10195
Hs.179986	FLOT1	10211
Hs.442658	AURKB	9212
Hs.75528	GNL2	29889
Hs.521809	COBRA1	25920
Hs.431668	COX6B1	1340
Hs.301048	SEH1L	81929
Hs.632041	EXOSC4	54512
Hs.516155	CAPG	822
Hs.508423	ABCC4	10257
Hs.9925	TRMT12	55039
Hs.162646	PPARG	5468
Hs.409137	EIF2B2	8892
Hs.535898	PDGFA	5154
Hs.292804	RNF34	80196
Hs.631925	SLC26A6	65010
Hs.12341	ADAR	103
Hs.714608	PEX11B	8799
Hs.506759	ATP2A2	488
Hs.288151	THOC7	80145
Hs.503368	ALG8	79053
Hs.75659	MPV17	4358
Hs.103755	RIPK2	8767
Hs.632707	MARS	4141
Hs.368149	CCT7	10574
Hs.574492	NUP62	23636
Hs.653162	FASTKD3	79072
Hs.740494	FAM20B	9917
Hs.506011	SLC35E3	55508
Hs.523145	DDOST	1650
Hs.302963	SPON2	10417
Hs.283322	C11orf73	51501
Hs.523512	TSG101	7251
Hs.517543	PES1	23481
Hs.76480	UBL4A	8266
Hs.508148	ABI1	10006
Hs.654529	AP3M2	10947
Hs.461047	G6PD	2539
Hs.516954	ARHGEF11	9826
Hs.411125	MRPS12	6183
Hs.462983	MED24	9862
Hs.524081	DPAGT1	1798
Hs.535731	PPP1R2	5504
Hs.555918	MORC2	22880
Hs.444450	EGLN1	54583
Hs.516617	SATB2	23314
Hs.42644	GLRX3	10539
Hs.534346	RPS7	6201
Hs.713574	FANCF	2188
Hs.533355	MPP6	51678
Hs.103106	LSM2	57819
Hs.66170	SMYD2	56950
Hs.377155	MTDH	92140
Hs.194709	PNMA1	9240
Hs.18442	ENOPH1	58478
Hs.269004	SLC36A1	206358
Hs.84753	NT5DC2	64943
Hs.448854	RPS18	6222
Hs.132370	CSTF2	1478
Hs.567828	DPY19L4	286148
Hs.102914	CUL4B	8450
Hs.405590	EIF3E	3646
Hs.50823	PDCD6	10016
Hs.592292	RIC8A	60626
Hs.34341	CD58	965
Hs.300887	AHCTF1	25909
Hs.356549	SNRPD3	6634
Hs.4029	YEATS4	8089
Hs.156171	PSMC6	5706
Hs.201671	SOX13	9580
Hs.655285	ABCF1	23
Hs.413812	RAC1	5879
Hs.502914	DPP3	10072
Hs.632252	NKIRAS2	28511
Hs.517168	TAGLN2	8407
Hs.567319	POLA1	5422
Hs.189772	CCT2	10576
Hs.517249	NCSTN	23385
Hs.106880	BYSL	705
Hs.725208	BLM	641
Hs.445272	GTF2E1	2960
Hs.495984	CASK	8573
Hs.418233	MRPL24	79590
Hs.279902	MED7	9443
Hs.153752	CDC25B	994
Hs.274531	SKIV2L2	23517
Hs.731939	NUP160	23279
Hs.446123	CAPZA2	830
Hs.6396	JTB	10899
Hs.577281	NAT10	55226
Hs.371698	RAE1	8480
Hs.316750	PCGF1	84759
Hs.409412	PARP2	10038
Hs.61812	PTPN12	5782
Hs.79322	QARS	5859
Hs.75782	GTF3C2	2976
Hs.524571	CDCA8	55143
Hs.632313	PTCD1	26024
Hs.276878	NUP93	9688
Hs.523550	RNF115	27246
Hs.138207	AGBL5	60509
Hs.168799	METTL3	56339
Hs.135471	NGRN	51335
Hs.10441	NFYA	4800
Hs.468091	SPAST	6683
Hs.80919	SYPL1	6856
Hs.515255	LSM4	25804
Hs.24950	RGS5	8490
Hs.79136	SLC39A6	25800
Hs.591171	COX11	1353
Hs.532461	RRAGC	64121
Hs.310231	PAK1IP1	55003
Hs.181326	MTMR2	8898
Hs.115088	ACTR6	64431
Hs.270845	KIF23	9493
Hs.592004	PUS1	80324
Hs.149894	MTIF2	4528
Hs.102696	MCTS1	28985
Hs.505652	COPZ1	22818
Hs.456557	RNF220	55182
Hs.269059	JARID2	3720
Hs.437705	CDC25A	993
Hs.731548	FNDC3B	64778
Hs.644697	THY1	7070
Hs.437594	RPLP2	6181
Hs.409230	AGPAT1	10554
Hs.277704	HYOU1	10525
Hs.155572	UBXN2B	137886
Hs.471405	TTLL4	9654
Hs.656073	AACS	65985
Hs.286073	PPM1D	8493
Hs.34045	CDCA4	55038
Hs.454528	VPS35	55737
Hs.740519	AP3S1	1176
Hs.240170	OBFC2B	79035
Hs.534168	NDUFA1	4694
Hs.491745	TCEA1	6917
Hs.10326	COPE	11316
Hs.647056	GTF2IRD1	9569
Hs.75573	CENPE	1062
Hs.653495	MDC1	9656
Hs.501252	TACC2	10579
Hs.522412	C9orf16	79095
Hs.279413	POLD1	5424
Hs.590870	C20orf20	55257
Hs.731508	COPB2	9276
Hs.62578	ARFGEF2	10564
Hs.725151	CTR9	9646
Hs.288487	SMS	6611
Hs.449913	EFNA4	1945
Hs.656657	ANO10	55129
Hs.438994	ZNF544	27300
Hs.476525	TMEM48	55706
Hs.529303	ARPC2	10109
Hs.592286	TES	26136
Hs.486031	ASCC3	10973
Hs.311640	RPS27A	6233
Hs.111632	LSM3	27258
Hs.432560	HARS2	23438
Hs.116448	GLS	2744
Hs.13495	DPF2	5977
Hs.502770	TSSC1	7260
Hs.380887	MRPS10	55173
Hs.726795	POLR2D	5433
Hs.658939	KIF15	56992
Hs.466775	SNRPA	6626
Hs.23956	COMMD8	54951
Hs.509523	MNAT1	4331
Hs.306000	SLC4A1AP	22950
Hs.82919	CUL2	8453
Hs.516543	AGPS	8540
Hs.377010	CAD	790
Hs.195740	AATF	26574
Hs.321709	P2RX4	5025
Hs.13880	BOLA1	51027
Hs.102798	PSMA1	5682
Hs.279877	FTSJ2	29960
Hs.704983	NPTN	27020
Hs.529464	C5orf54	63920
Hs.588655	NEB	4703
Hs.315167	DSCC1	79075
Hs.156832	NPAS2	4862
Hs.716464	BECN1	8678
Hs.646051	PDS5B	23047
Hs.5158	TAF10	6881
Hs.26516	ASF1B	55723
Hs.406515	NQO1	1728
Hs.108112	POLE3	54107
Hs.132161	WDR45L	56270
Hs.726246	DEDD	9191
Hs.374990	CD34	947
Hs.4900	CIAPIN1	57019
Hs.82887	PPP1R11	6992
Hs.523715	VPS37C	55048
Hs.654543	TUBB2A	7280
Hs.397609	RPS16	6217
Hs.528305	KDELR3	11015
Hs.486818	TTF2	8458
Hs.75361	THOC5	8563
Hs.643436	ZNF146	7705
Hs.433180	GINS2	51659
Hs.509916	C14orf169	79697
Hs.517610	MICALL1	85377
Hs.405925	PSRC1	84722
Hs.484412	EXOC2	55770
Hs.501286	C10orf88	80007
Hs.126248	TCFL5	10732
Hs.313	SPP1	6696
Hs.591463	SMG7	9887
Hs.531081	LGALS3	3958
Hs.372331	SPTAN1	6709
Hs.514220	GRN	2896
Hs.20225	TFIP11	24144
Hs.514199	VAT1	10493
Hs.501293	BSG	682
Hs.508716	COL4A2	1284
Hs.591715	SAP30	8819
Hs.463785	FTSJ3	117246
Hs.647069	SLC4A2	6522
Hs.517066	TOMM34	10953
Hs.508958	STXBP6	29091
Hs.654958	ABCF2	10061
Hs.522679	PJA1	64219
Hs.485262	MTCH1	23787
Hs.367854	PRMT5	10419
Hs.443875	DCP2	167227
Hs.466044	PKN1	5585
Hs.118640	DVL2	1856
Hs.73722	APEX1	328
Hs.591910	TRIM32	22954
Hs.154073	SLC35B1	10237
Hs.290404	SLC25A3	5250
Hs.163113	C17orf62	79415
Hs.314359	EIF3K	27335
Hs.272673	C1orf109	54955
Hs.517559	EIF4ENIF1	56478
Hs.489284	ARPC1B	10095
Hs.74405	YWHAQ	10971
Hs.96103	TAF5	6877
Hs.23170	FTSJ1	24140
Hs.524498	PA2G4	5036
Hs.6191	CORO1B	57175
Hs.475208	ZBED4	9889
Hs.86131	FADD	8772
Hs.502244	EIF3M	10480
Hs.531713	COPS8	10920
Hs.492555	ENY2	56943
Hs.292078	LARP1	23367
Hs.492407	YWHAZ	7534
Hs.169474	EIF2B4	8890
Hs.506985	WSB2	55884
Hs.134623	RNF7	9616
Hs.386168	IP6K1	9807
Hs.483486	KDM3B	51780
Hs.368610	PAPSS1	9061
Hs.83634	HCFC1	3054
Hs.584788	MTFR1	9650
Hs.2210	ZNHIT3	9326
Hs.173438	FAIM	55179
Hs.162877	PACSIN2	11252
Hs.503239	MRPL48	51642
Hs.655552	ASAP1	50807
Hs.108614	CLASP2	23122
Hs.337730	LCMT1	51451
Hs.647086	REPIN1	29803
Hs.436527	ANAPC1	64682
Hs.731446	MICB	4277
Hs.209431	TIPRL	261726
Hs.371889	ATP1A1	476
Hs.24529	CHEK1	1111
Hs.8015	USP21	27005
Hs.251531	PSMA4	5685
Hs.654552	KDELR2	11014
Hs.37003	HRAS	3265
Hs.244723	CCNE1	898
Hs.528993	RALBP1	10928
Hs.297389	QRICH1	54870
Hs.706793	KLHL12	59349
Hs.740463	DHX29	54505
Hs.272822	RUVBL1	8607
Hs.446374	PFDN6	10471
Hs.371282	TCF3	6929
Hs.297413	MMP9	4318
Hs.5719	NCAPD2	9918
Hs.202677	CD2BP2	10421
Hs.654536	ADA	100
Hs.524648	LTA4H	4048
Hs.289271	CYC1	1537
Hs.143187	DDX49	54555
Hs.11125	SPCS1	28972
Hs.472227	POLR3F	10621
Hs.88663	CENPQ	55166
Hs.491988	TRAM1	23471
Hs.483136	COMMD10	51397
Hs.6061	PRKAB1	5564
Hs.34576	TAX1BP1	8887
Hs.143751	MMP11	4320
Hs.130316	DBN1	1627
Hs.204238	LCN2	3934
Hs.43666	PTP4A3	11156
Hs.731427	SQSTM1	8878
Hs.507333	GOLGA3	2802
Hs.647044	TBL2	26608
Hs.512656	PSPH	5723
Hs.632222	ZNF200	7752
Hs.534679	FAM168B	130074
Hs.301756	MED8	112950
Hs.155090	GNB5	10681
Hs.647078	CDK5	1020
Hs.525063	TMEM126B	55863
Hs.529100	LIN37	55957
Hs.418175	VPS28	51160
Hs.654907	RARS	5917
Hs.95600	TMEM14B	81853
Hs.467192	PPP2R1A	5518
Hs.30561	RAD54B	25788
Hs.487341	GNA12	2768
Hs.406068	UBE2M	9040
Hs.91566	TMEM115	11070
Hs.632398	DPH2	1802
Hs.481918	SLC1A3	6507
Hs.105940	JRKL	8690
Hs.106511	PCDH17	27253
Hs.78919	XK	7504
Hs.555974	JMJD4	65094
Hs.25313	MCRS1	10445
Hs.48513	SPATA2	9825
Hs.417022	ICK	22858
Hs.327736	KIF5B	3799
Hs.256639	PPIH	10465
Hs.573007	SLC41A3	54946
Hs.293971	GMCL1	64395
Hs.740418	EIF2AK1	27102
Hs.75798	C20orf111	51526
Hs.740424	LMNB2	84823
Hs.464333	NPLOC4	55666
Hs.731690	APOBEC3B	9582
Hs.655750	MAP4K3	8491
Hs.528382	IFT81	28981
Hs.643813	ITGB1	3688
Hs.100426	BRMS1	25855
Hs.523930	TRAF5	7188
Hs.518123	TFG	10342
Hs.416998	MRPL18	29074
Hs.509451	ACTR10	55860
Hs.473788	OTUB1	55611
Hs.290758	DDB1	1642
Hs.180711	STX3	6809
Hs.210995	CA12	771
Hs.433442	KIFAP3	22920
Hs.94896	TMEM14A	28978
Hs.435952	CDK5RAP1	51654
Hs.731668	TLK1	9874
Hs.471933	FKBP1A	2280
Hs.370581	CAP1	10487
Hs.98041	ZFYVE26	23503
Hs.432329	PLXNA1	5361
Hs.193842	TDRD7	23424
Hs.731646	PON2	5445
Hs.471441	PSMB2	5690
Hs.292579	PTDSS1	9791
Hs.166924	SEC13	6396
Hs.247077	RHOA	387
Hs.534398	COMMD3	23412
Hs.436873	ITGAV	3685
Hs.481371	FAT1	2195
Hs.709689	TMEM168	64418
Hs.631975	SLC30A5	64924
Hs.516808	PDE6D	5147
Hs.482868	TTC37	9652
Hs.415299	ITPA	3704
Hs.148677	SMCR7L	54471
Hs.5308	UBA52	7311
Hs.533499	RC3H2	54542
Hs.493218	ZNF7	7553
Hs.404568	HPS1	3257
Hs.514578	AZI1	22994
Hs.279209	CCDC41	51134
Hs.604110	IQCB1	9657
Hs.655066	ZBED5	58486
Hs.505802	POLDIP3	84271
Hs.656641	ZSCAN16	80345
Hs.5940	MUC13	56667
Hs.458276	NFKBIE	4794
Hs.409226	MED12	9968
Hs.655387	PIK3R3	8503
Hs.440382	TRIM27	5987
Hs.443031	GLB1	2720
Hs.438689	IMPAD1	54928
Hs.534384	PQBP1	10084
Hs.534331	NUDT1	4521
Hs.432574	POLR2H	5437
Hs.336916	DAXX	1616
Hs.567380	FUBP1	8880
Hs.591054	BID	637
Hs.726537	CENPN	55839
Hs.498248	EXO1	9156
Hs.406423	SF3B2	10992
Hs.314246	ZNF271	10778
Hs.469244	WASF2	10163
Hs.368157	PYGB	5834
Hs.709609	TTLL5	23093
Hs.372000	NSMAF	8439
Hs.656413	ZNF323	64288
Hs.740435	XPO4	64328
Hs.57698	NSDHL	50814
Hs.476018	CTNNB1	1499
Hs.269560	CDK5RAP2	55755
Hs.177926	LOC81691	81691
Hs.740735	C3orf32	51066
Hs.740570	H1F0	3005
Hs.709257	CEP68	23177
Hs.302977	C12orf4	57102
Hs.515169	TRMT1	55621
Hs.252229	MAFG	4097
Hs.596449	SERPINH1	871
Hs.211426	THBS4	7060
Hs.522789	FAM127A	8933
Hs.483924	MRPL22	29093
Hs.442707	TERF1	7013
Hs.584957	TOR3A	64222
Hs.518346	SSR3	6747
Hs.643454	DTNA	1837
Hs.656996	GINS4	84296
Hs.528007	U2AF2	11338
Hs.584884	ATP2C1	27032
Hs.368563	ABCC5	10057
Hs.194143	BRCA1	672
Hs.5811	C21orf59	56683
Hs.593373	ACAP2	23527
Hs.517145	ENO1	2023
Hs.644143	MAP3K7	6885
Hs.339278	COPB1	1315
Hs.443572	SLC22A5	6584
Hs.25590	STC1	6781
Hs.380159	TRMT5	57570
Hs.591078	ERMP1	79956
Hs.133892	TPM1	7168
Hs.78592	EIF2B1	1967
Hs.654967	ZNF606	80095
Hs.154320	UBA3	9039
Hs.317593	TMCO3	55002
Hs.567525	RFWD3	55159
Hs.46850	GNPTAB	79158
Hs.20521	PRMT1	3276
Hs.654951	DPM1	8813
Hs.75238	CHAF1B	8208
Hs.555947	LEF1	51176
Hs.525232	LRP10	26020
Hs.433427	RPS17	6218
Hs.301052	KIF18A	81930
Hs.445827	COL5A2	1290
Hs.43728	GPX7	2882
Hs.75064	TBCC	6903
Hs.122346	MAD2L1BP	9587
Hs.120323	SPATS2L	26010
Hs.22065	CDC42SE1	56882
Hs.177275	LYRM2	57226
Hs.25363	PSEN2	5664
Hs.438409	REXO4	57109
Hs.22678	C10orf2	56652
Hs.525634	DRAM1	55332
Hs.654572	LAMA4	3910
Hs.493767	NUDT2	318
Hs.397978	ABHD3	171586
Hs.144502	PIP4K2C	79837
Hs.22146	RNF144A	9781
Hs.514276	SP2	6668
Hs.151220	PALLD	23022
Hs.348915	TTC33	23548
Hs.450175	KATNA1	11104
Hs.514496	EXOC7	23265
Hs.645802	NETO2	81831
Hs.519230	RBBP5	5929
Hs.442199	NOL8	55035
Hs.73986	CLK2	1196
Hs.296169	RAB4A	5867
Hs.38738	CLDN15	24146
Hs.546283	RPL6	6128
Hs.514465	ATP5H	10476
Hs.573976	PFAS	5198
Hs.82432	GPD1L	23171
Hs.515371	CAPNS1	826
Hs.658443	ZHX2	22882
Hs.280130	RPS24	6229
Hs.434888	RNF44	22838
Hs.519718	TTC1	7265
Hs.533282	NONO	4841
Hs.592271	CBLL1	79872
Hs.78354	MED22	6837
Hs.444483	MNS1	55329
Hs.529023	ZNF532	55205
Hs.286233	SPA17	53340
Hs.656060	RAB28	9364
Hs.510402	CD46	4179
Hs.339639	COX7A2L	9167
Hs.136905	HUWE1	10075
Hs.730765	RRP7A	27341
Hs.644056	CSNK2A1	1457
Hs.596514	ATP6V0B	533
Hs.593928	FDFT1	2222
Hs.445387	RPS6KA3	6197
Hs.591778	HIST1H3H	8357
Hs.740387	ADIPOR1	51094
Hs.286221	ARF1	375
Hs.21145	GATAD1	57798
Hs.436912	KIFC1	3833
Hs.654779	C7orf44	55744
Hs.371045	RPAP1	26015
Hs.517172	DIDO1	11083
Hs.112553	RPL41	6171
Hs.100299	LIG3	3980
Hs.269263	VPS8	23355
Hs.302903	UBE2I	7329
Hs.459366	VPS33B	26276
Hs.283741	EXOSC5	56915
Hs.487458	RNF216	54476
Hs.512492	RAB15	376267
Hs.516674	SMARCAL1	50485
Hs.515487	CALM3	808
Hs.444558	KHDRBS3	10656
Hs.406549	DDX46	9879
Hs.584842	SART3	9733
Hs.555910	TOX4	9878
Hs.371585	ACTR5	79913
Hs.512675	RPS8	6202
Hs.654639	EPS15L1	58513
Hs.591283	RSRC1	51319
Hs.357004	OLFML2A	169611
Hs.715026	TBL1XR1	79718
Hs.18573	ACYP1	97
Hs.491234	RIT1	6016
Hs.578508	ADAM10	102
Hs.371597	DYNC2LI1	51626
Hs.517148	TH1L	51497
Hs.196102	RB1CC1	9821
Hs.96322	BBS10	79738
Hs.522493	CAMSAP1	157922
Hs.275086	PRDM10	56980
Hs.24624	C2orf44	80304
Hs.731428	RTN3	10313
Hs.126888	METTL4	64863
Hs.25887	SEMA4F	10505
Hs.303787	BCAP29	55973
Hs.517948	DHX30	22907
Hs.512670	BCAT2	587
Hs.436367	LAMA3	3909
Hs.90753	HTATIP2	10553
Hs.591666	MKRN2	23609
Hs.591106	DPP8	54878
Hs.122006	GALK2	2585
Hs.100921	ZNF193	7746
Hs.195364	MLH1	4292
Hs.286261	WDR55	54853
Hs.249600	DLGAP4	22839
Hs.679580	SLC7A6	9057
Hs.268177	PLCG1	5335
Hs.516111	DCTN1	1639
Hs.623974	FBXL18	80028
Hs.443551	C1orf112	55732
Hs.497575	SRGAP2	23380
Hs.483259	PRRC1	133619
Hs.144058	NAT9	26151
Hs.529782	VCP	7415
Hs.108104	UBE2L3	7332
Hs.524464	ATP5G2	517
Hs.331420	PPAT	5471
Hs.502836	ARL2	402
Hs.194816	STOML1	9399
Hs.79018	CHAF1A	10036
Hs.234282	VPS11	55823
Hs.72879	MAGEA1	4100
Hs.146978	GPR64	10149
Hs.489873	POGZ	23126
Hs.79335	SMARCD1	6602
Hs.533770	SLC38A1	81539
Hs.493275	TRIM31	11074
Hs.31442	RECQL4	9401
Hs.649372	CRLF3	51379
Hs.7921	LOC730101	730101
Hs.189075	TWF1	5756
Hs.82609	HMBS	3145
Hs.440968	TP53BP1	7158
Hs.29052	ANKRD49	54851
Hs.231411	TBRG4	9238
Hs.171458	ENOX2	10495
Hs.374067	UBE3B	89910
Hs.87726	GGA3	23163
Hs.108408	APH1A	51107
Hs.175534	ELP4	26610
Hs.487648	SNX13	23161
Hs.258314	BRE	9577
Hs.404119	TSTA3	7264
Hs.520145	TJAP1	93643
Hs.485205	TEAD3	7005
Hs.78619	GGH	8836
Hs.529846	CAMLG	819
Hs.429434	GAB2	9846
Hs.21334	NAGPA	51172
Hs.381285	ZNF45	7596
Hs.119815	ASXL2	55252
Hs.596105	DOCK9	23348
Hs.75823	MLLT11	10962
Hs.491861	YTHDF3	253943
Hs.654911	TRAPPC9	83696
Hs.740515	RBMX2	51634
Hs.509226	FKBP3	2287
Hs.386470	NMB	4828
Hs.523438	TRIM68	55128
Hs.48849	TFCP2	7024
Hs.25300	PI4K2A	55361
Hs.720177	EDEM2	55741
Hs.485060	DHX16	8449
Hs.512973	PTPLAD1	51495
Hs.6874	DSTYK	25778
Hs.373938	BTN2A2	10385
Hs.233160	STC2	8614
Hs.631926	CELSR3	1951
Hs.592011	C12orf49	79794
Hs.610096	CTSL2	1515
Hs.740456	CCNG2	901
Hs.245798	ZFC3H1	196441
Hs.348297	TASP1	55617
Hs.431043	PKNOX1	5316
Hs.631923	PRKAR2A	5576
Hs.128738	AIM1L	55057
Hs.3459	UBFD1	56061
Hs.131489	PARD3	56288
Hs.530003	SLC2A5	6518
Hs.198363	MCM10	55388
Hs.469872	ERCC3	2071
Hs.101174	MAPT	4137
Hs.595983	IP6K2	51447
Hs.66048	MAP1S	55201
Hs.208759	NLK	51701
Hs.472558	ERGIC3	51614
Hs.322852	GAS2L1	10634
Hs.351474	PAQR4	124222
Hs.519320	VDAC1	7416
Hs.523454	TPP1	1200
Hs.655012	GIPC1	10755
Hs.155218	HNRNPUL1	11100
Hs.524502	RNF41	10193
Hs.274422	C20orf27	54976
Hs.244378	SLC2A6	11182
Hs.647409	SOX9	6662
Hs.139896	MAEA	10296
Hs.492121	SNX16	64089
Hs.25960	MYCN	4613
Hs.21422	NRCAM	4897
Hs.713647	ZMAT5	55954
Hs.464652	PSMG2	56984
Hs.128702	FBXO46	23403
Hs.389461	UNC45A	55898
Hs.23348	SKP2	6502
Hs.532793	KPNB1	3837
Hs.362733	FEM1B	10116
Hs.522506	TRAF2	7186
Hs.425144	MTMR11	10903
Hs.227049	CTPS2	56474
Hs.352018	TAP1	6890
Hs.655325	RHOT1	55288
Hs.567513	WDR5B	54554
Hs.294005	G6PC3	92579
Hs.530862	PRKAG1	5571
Hs.435302	ZNF3	7551
Hs.153768	RRP9	9136
Hs.529755	SHARPIN	81858
Hs.531785	HS1BP3	64342
Hs.118983	GSDMD	79792
Hs.496710	STAG2	10735
Hs.527971	NES	10763
Hs.272630	ATP6V1D	51382
Hs.388116	DVL3	1857
Hs.440848	VWF	7450
Hs.495138	MAPKAP1	79109
Hs.47125	GINS3	64785
Hs.518403	PIGZ	80235
Hs.493225	ZNF16	7564
Hs.511983	CABYR	26256
Hs.513195	TTC23	64927
Hs.475018	TCF20	6942
Hs.522988	HKDC1	80201
Hs.82719	YIPF6	286451
Hs.584921	CLN6	54982
Hs.343571	CNOT3	4849
Hs.632223	POLR3K	51728
Hs.455109	B4GALT7	11285
Hs.304362	PHF20L1	51105
Hs.118738	RBM15B	29890
Hs.731405	RPS14	6208
Hs.143674	RASGRP3	25780
Hs.493709	NOL6	65083
Hs.591183	HEATR6	63897
Hs.521915	ZC3H3	23144
Hs.306812	ACSM1	116285
Hs.530749	PPFIA1	8500
Hs.250493	ZNF219	51222
Hs.8546	NOTCH3	4854
Hs.201897	POLA2	23649
Hs.239666	C1GALT1	56913
Hs.172052	PLK4	10733
Hs.712905	WAC	51322
Hs.128856	SCARA3	51435
Hs.440553	ZNF473	25888
Hs.437195	RNFT2	84900
Hs.405046	CBX4	8535
Hs.426359	PRR13	54458
Hs.528671	C12orf43	64897
Hs.106730	RHBDD3	25807
Hs.517888	CRTAP	10491
Hs.483200	SNX24	28966
Hs.207745	RBL1	5933
Hs.659558	APEX2	27301
Hs.595384	LANCL2	55915
Hs.3903	CDC42EP4	23580
Hs.173656	RAB11FIP2	22841
Hs.632839	PLXNA3	55558
Hs.657604	CDKAL1	54901
Hs.522639	SUV39H1	6839
Hs.435231	ZFR	51663
Hs.495229	URM1	81605
Hs.485471	CDC5L	988
Hs.496267	IGBP1	3476
Hs.434890	HERC2	8924
Hs.740449	NDUFA4L2	56901
Hs.532786	MSL1	339287
Hs.12271	FBXL6	26233
Hs.512740	ZNF696	79943
Hs.396783	SLC9A3R1	9368
Hs.50861	SIRT4	23409
Hs.326	TARBP2	6895
Hs.485139	BAK1	578
Hs.654513	PRSS3	5646
Hs.355570	LSM12	124801
Hs.658434	PSIP1	11168
Hs.155342	PRKCD	5580
Hs.134726	SKA1	220134
Hs.633621	ZNF337	26152
Hs.408458	WWP2	11060
Hs.163846	N6AMT1	29104
Hs.459391	LRRC14	9684
Hs.521087	SLC12A9	56996
Hs.514950	SCPEP1	59342
Hs.1973	CCNF	899
Hs.514636	SIRT7	51547
Hs.437275	HIST1H2BK	85236
Hs.194710	GCNT3	9245
Hs.167700	SMAD5	4090
Hs.6314	SEZ6L2	26470
Hs.506861	DDX54	79039
Hs.437366	PSMC2	5701
Hs.380930	ZKSCAN3	80317
Hs.16130	UBE2O	63893
Hs.110839	ZKSCAN5	23660
Hs.439524	TRMU	55687
Hs.368542	PCSK5	5125
Hs.444356	GRB2	2885
Hs.475382	MTMR14	64419
Hs.612814	PIGB	9488
Hs.343679	SFMBT1	51460
Hs.496191	TINF2	26277
Hs.533030	TRIOBP	11078
Hs.655354	RAD9A	5883
Hs.655006	NCKIPSD	51517
Hs.606916	RBM12B	389677
Hs.7764	KLHL21	9903
Hs.435560	SCYL3	57147
Hs.116428	SCGN	10590
Hs.79276	KIAA0232	9778
Hs.558499	CD320	51293
Hs.592009	VPS33A	65082
Hs.438838	TAF7	6879
Hs.369385	DHDDS	79947
Hs.279914	ZNF232	7775
Hs.654422	TUBA1A	7846
Hs.435714	PAK1	5058
Hs.463964	WIPI1	55062
Hs.497520	ELK4	2005
Hs.631854	ZNF34	80778
Hs.250429	SUPT6H	6830
Hs.489287	CPSF4	10898
Hs.530904	CSRP2	1466
Hs.604479	HEXA	3073
Hs.655033	PLCE1	51196
Hs.507515	OLFML2B	25903
Hs.335513	F13A1	2162
Hs.631629	TMEM161A	54929
Hs.112895	NACC2	138151
Hs.731631	MLEC	9761
Hs.50732	PRKAB2	5565
Hs.433445	JAG2	3714
Hs.467101	TRPM4	54795
Hs.23650	MAZ	4150
Hs.650382	RAB5C	5878
Hs.514468	KCTD2	23510
Hs.594634	GRINA	2907
Hs.482573	WDR41	55255
Hs.236030	SMARCC2	6601
Hs.647094	FASTK	10922
Hs.522895	RASSF4	83937
Hs.476270	RASSF1	11186
Hs.445665	ABHD4	63874
Hs.79625	PPDPF	79144
Hs.208597	CTBP1	1487
Hs.122908	CDT1	81620
Hs.614787	DCAF16	54876
Hs.654379	CD151	977
Hs.459088	KIAA1199	57214
Hs.370262	TMEM104	54868
Hs.423348	MEN1	4221
Hs.532296	C9orf40	55071
Hs.54780	TTF1	7270
Hs.593159	MRFAP1L1	114932
Hs.252828	POP1	10940
Hs.418581	MFSD6	54842
Hs.159546	ABCD1	215
Hs.528634	OAS3	4940
Hs.195659	SRC	6714
Hs.444776	ACOT8	10005
Hs.369017	RAB2A	5862
Hs.584833	TAF1B	9014
Hs.29169	HSPBAP1	79663
Hs.529276	FASTKD1	79675
Hs.631562	PLA2G4C	8605
Hs.21213	MYO5A	4644
Hs.55235	SMPD2	6610
Hs.600086	FAM172A	83989
Hs.371427	CYP2R1	120227
Hs.292925	CCDC88A	55704
Hs.407991	UEVLD	55293
Hs.504091	HINFP	25988
Hs.657969	ZNF142	7701
Hs.335061	COPS7B	64708
Hs.654386	CDH13	1012
Hs.102928	ZNF668	79759
Hs.474751	MYH9	4627
Hs.463638	TUBD1	51174
Hs.514560	CHMP6	79643
Hs.144439	TDRKH	11022
Hs.642042	RAD54L	8438
Hs.417549	PTPN1	5770
Hs.124366	BBX	56987
Hs.381256	GLTP	51228
Hs.410455	UNC119	9094
Hs.654402	RELB	5971
Hs.70769	C6orf162	57150
Hs.114198	MAP2K5	5607
Hs.471156	ABI2	10152
Hs.329266	HIP1	3092
Hs.75348	PSME1	5720
Hs.477155	ATP6V1A	523
Hs.478407	FXR1	8087
Hs.377992	RABGGTA	5875
Hs.309069	TMEM180	79847
Hs.424414	MSX1	4487
Hs.469473	RPL31	6160
Hs.516159	C2orf68	388969
Hs.133512	ZC3HAV1	56829
Hs.418062	B3GALNT1	8706
Hs.654688	MKL1	57591
Hs.379414	MFHAS1	9258
Hs.374180	SCAMP5	192683
Hs.470882	CALCRL	10203
Hs.155204	ZNF174	7727
Hs.380138	CHN1	1123
Hs.129910	HYAL3	8372
Hs.20013	SYF2	25949
Hs.125037	ASB6	140459
Hs.434081	PSME2	5721
Hs.441038	PAGE4	9506
Hs.2022	TGM3	7053
Hs.654899	CDS1	1040
Hs.43388	RTP4	64108
Hs.247323	C6orf47	57827
Hs.518270	SLCO2A1	6578
Hs.992	PLA2G1B	5319
Hs.591790	HIST1H4H	8365
Hs.517517	EP300	2033
Hs.68879	BMP4	652
Hs.371036	NOX4	50507
Hs.404741	NFE2L3	9603
Hs.177688	ZSCAN5A	79149
Hs.391561	FABP4	2167
Hs.116471	CDH11	1009
Hs.387258	CBX8	57332
Hs.353175	AGPAT4	56895
Hs.443005	CEP152	22995
Hs.632873	ARL2BP	23568
Hs.134012	C1QL1	10882
Hs.302003	FANCE	2178
Hs.12256	MID2	11043
Hs.592116	FAM64A	54478
Hs.549577	C2orf49	79074
Hs.8595	MIIP	60672
Hs.525626	PACS2	23241
Hs.151761	KIAA0100	9703
Hs.536663	ITGB5	3693
Hs.302051	MYO19	80179
Hs.525752	KLF13	51621
Hs.531682	ALDH3A1	218
Hs.728237	SNAP23	8773
Hs.643727	ACTR2	10097
Hs.131255	UQCRB	7381
Hs.523045	CAMK2G	818
Hs.118354	PRR3	80742
Hs.352677	FBXO11	80204
Hs.118552	TMEM132A	54972
Hs.292088	C11orf80	79703
Hs.462529	TNFRSF25	8718
Hs.105642	C22orf29	79680
Hs.368281	MAP2	4133
Hs.658598	ALKBH4	54784
Hs.511143	ZFP106	64397
Hs.655179	THTPA	79178
Hs.529551	SENP7	57337
Hs.278815	OTUB2	78990
Hs.98170	ZFPL1	7542
Hs.18894	AP1M2	10053
Hs.105642	GNB1L	54584
Hs.172928	COL1A1	1277
Hs.474822	BAIAP2L2	80115
Hs.584916	RNF43	54894
Hs.78788	LZTR1	8216
Hs.20930	PCBP4	57060
Hs.17936	C15orf39	56905
Hs.288658	ZNF35	7584
Hs.464157	RHBDF2	79651
Hs.727546	C6orf62	81688
Hs.533040	PDLIM7	9260
Hs.59729	SEMA3G	56920
Hs.517946	KLHL18	23276
Hs.591123	THAP10	56906
Hs.476218	COL7A1	1294
Hs.534492	PRR7	80758
Hs.235116	GRK6	2870
Hs.410596	DCAF7	10238
Hs.462445	B9D1	27077
Hs.517418	ZNF74	7625
Hs.492208	NBN	4683
Hs.220844	SLC22A11	55867
Hs.194725	ONECUT2	9480
Hs.235368	COL5A3	50509
Hs.435850	LYPLA1	10434
Hs.514819	AP2B1	163
Hs.546235	ANXA2P1	303
Hs.27018	RASL12	51285
Hs.436439	TWF2	11344
Hs.164303	TMEM127	55654

## Sheet: Down-regulated genes
UGCluster	Symbol	EntrezID
Hs.483444	CXCL14	9547
Hs.81071	ECM1	1893
Hs.348500	VIPR1	7433
Hs.333383	FCN3	8547
Hs.387239	LCAT	3931
Hs.408249	STAB2	55576
Hs.1361	CYP1A2	1544
Hs.2	NAT2	10
Hs.208124	ESR1	2099
Hs.54517	FCN2	2220
Hs.409794	CLEC1B	51266
Hs.25647	FOS	2353
Hs.534302	APOF	319
Hs.731581	HAMP	57817
Hs.421437	CLEC4M	10332
Hs.387367	CYP39A1	51302
Hs.1019	PTH1R	5745
Hs.513626	MT1F	4494
Hs.520120	LPA	4018
Hs.458345	SRD5A2	6716
Hs.476453	DNASE1L3	1776
Hs.522891	CXCL12	6387
Hs.655292	GSTZ1	2954
Hs.145384	GLYAT	10249
Hs.647370	MT1M	4499
Hs.15154	SRPX	8406
Hs.326035	EGR1	1958
Hs.590868	ZGPAT	84619
Hs.433391	MT1G	4495
Hs.709175	ADRA1A	148
Hs.839	IGFALS	3483
Hs.374950	MT1X	4501
Hs.409081	KMO	8564
Hs.1430	F11	2160
Hs.212606	GLS2	27165
Hs.731883	FAM149A	25854
Hs.104	HGFAC	3083
Hs.78065	C7	730
Hs.732118	N4BP2L1	90634
Hs.53155	CFP	5199
Hs.732037	RDH5	5959
Hs.82614	GYS2	2998
Hs.156316	DCN	1634
Hs.115617	CRHBP	1393
Hs.653107	GBA3	57733
Hs.659767	HAO2	51179
Hs.194121	RCL1	10171
Hs.532699	GCDH	2639
Hs.504609	ID1	3397
Hs.534330	MT1E	4493
Hs.524418	GPD1	2819
Hs.706754	ACSM3	6296
Hs.237642	KLKB1	3818
Hs.117367	SLC22A1	6580
Hs.160786	ASS1	445
Hs.98280	KCNN2	3781
Hs.1799	CD1D	912
Hs.390567	FYN	2534
Hs.124696	BDH2	56898
Hs.647822	STEAP3	55240
Hs.134958	RDH16	8608
Hs.188401	ANXA10	11199
Hs.160562	IGF1	3479
Hs.131683	CPEB3	22849
Hs.494496	FBP1	2203
Hs.67726	MARCO	8685
Hs.1645	CYP4A11	1579
Hs.97270	FAM13A	10144
Hs.208	GCGR	2642
Hs.507076	ACADS	35
Hs.55044	PAMR1	25891
Hs.631659	CD4	920
Hs.201667	AKR1D1	6718
Hs.251383	CHST4	10164
Hs.197043	MAN1C1	57134
Hs.89771	GCKR	2646
Hs.161640	TAT	6898
Hs.93210	C8A	731
Hs.6838	RND3	390
Hs.24583	GRAMD1C	54762
Hs.282326	RCAN1	1827
Hs.662367	FAM134B	54463
Hs.654443	C9	735
Hs.153863	SMAD6	4091
Hs.171142	ASPA	443
Hs.282409	CYP2C19	1557
Hs.591849	C8orf4	56892
Hs.148716	ST3GAL6	10402
Hs.476319	ECHDC2	55268
Hs.9315	OLFML3	56944
Hs.1011	PROZ	8858
Hs.645352	FOLH1B	219595
Hs.58351	ABCA8	10351
Hs.292177	SLC27A5	10998
Hs.80552	DPT	1805
Hs.201398	C1QTNF1	114897
Hs.125180	GHR	2690
Hs.6980	AKR7A3	22977
Hs.643487	ACAA1	30
Hs.75765	CXCL2	2920
Hs.655645	MASP2	10747
Hs.524224	C1R	715
Hs.155729	ETFDH	2110
Hs.7303	NR1I2	8856
Hs.282670	MAT1A	4143
Hs.504966	SLCO1B3	28234
Hs.513075	STARD5	80765
Hs.17860	OGDHL	55753
Hs.728751	CYP3A4	1576
Hs.521903	LY6E	4061
Hs.633703	RNF125	54941
Hs.478673	IL1RAP	3556
Hs.590958	FOSB	2354
Hs.282624	CYP2C9	1559
Hs.234898	ACACB	32
Hs.86724	GCH1	2643
Hs.306220	CYP3A43	64816
Hs.659311	CBR4	84869
Hs.168718	AFM	173
Hs.534052	ZFP36	7538
Hs.522543	ADAMTSL2	9719
Hs.368805	HAAO	23498
Hs.631730	C1RL	51279
Hs.279815	CSAD	51380
Hs.198158	PBLD	64081
Hs.415846	FTCD	10841
Hs.368592	SORL1	6653
Hs.709188	CYP2C8	1558
Hs.501624	SIGIRR	59307
Hs.591996	BBOX1	8424
Hs.5462	SLC4A4	8671
Hs.652308	MTHFD1	4522
Hs.144914	GNMT	27232
Hs.546392	PLAC8	51316
Hs.150595	CYP26A1	1592
Hs.481992	C6	729
Hs.5920	GNE	10020
Hs.709406	ITIH4	3700
Hs.659606	ACSM5	54988
Hs.212088	EPHX2	2053
Hs.1872	PCK1	5105
Hs.420483	BCHE	590
Hs.591901	EPB41L4B	54566
Hs.486520	ALDH8A1	64577
Hs.442498	FXYD1	5348
Hs.437365	NAAA	27163
Hs.76704	AR	367
Hs.513646	IVD	3712
Hs.471277	ACADL	33
Hs.316931	SKAP1	8631
Hs.655332	LYVE1	10894
Hs.163867	CD14	929
Hs.89538	CETP	1071
Hs.437156	GGT5	2687
Hs.533444	HMGCL	3155
Hs.591890	DBH	1621
Hs.348350	DHRS1	115817
Hs.224171	ENO3	2027
Hs.696425	LHX2	9355
Hs.586161	ADH6	130
Hs.546239	AZGP1	563
Hs.503163	PDE2A	5138
Hs.952	SLC10A1	6554
Hs.519702	CYFIP2	26999
Hs.198003	SARDH	1757
Hs.731459	GRHPR	9380
Hs.9857	DCXR	51181
Hs.6764	HDAC6	10013
Hs.32603	COLEC11	78989
Hs.522798	F9	2158
Hs.152096	CYP2J2	1573
Hs.644524	GNAO1	2775
Hs.336768	ABAT	18
Hs.5333	KBTBD11	9920
Hs.19904	CTH	1491
Hs.490981	MSRA	4482
Hs.8867	CYR61	3491
Hs.406678	ACSL1	2180
Hs.44278	RAB17	64284
Hs.558423	CYP4F2	8529
Hs.502876	RHOB	388
Hs.143261	CAPN3	825
Hs.75317	SLC16A2	6567
Hs.476454	ABHD6	57406
Hs.436219	ALDH1B1	219
Hs.131459	CYP4F12	66002
Hs.444488	SPP2	6694
Hs.439023	SDS	10993
Hs.655338	LILRB5	10990
Hs.654433	ADH1A	124
Hs.250	XDH	7498
Hs.727073	GPM6A	2823
Hs.1955	SAA4	6291
Hs.503911	NNMT	4837
Hs.435832	TTC38	55020
Hs.163924	NR3C2	4306
Hs.713535	CPT2	1376
Hs.80756	BHMT	635
Hs.183671	TDO2	6999
Hs.312485	CFI	3426
Hs.519694	C5orf4	10826
Hs.75812	PCK2	5106
Hs.81934	ACADSB	36
Hs.731773	PEMT	10400
Hs.391835	C8B	732
Hs.77854	RGN	9104
Hs.485572	SOCS2	8835
Hs.110298	ACBD4	79777
Hs.602898	MACROD1	28992
Hs.444319	TPMT	7172
Hs.466910	CDA	978
Hs.426485	HPX	3263
Hs.40582	CDC14B	8555
Hs.12907	CYP2E1	1571
Hs.515366	PRODH2	58510
Hs.130949	SLC6A16	28968
Hs.172755	BRP44L	51660
Hs.499674	MBL2	4153
Hs.552	SRD5A1	6715
Hs.436214	ANKRD55	79722
Hs.99171	NTF3	4908
Hs.462998	IGFBP4	3487
Hs.437174	SLC6A12	6539
Hs.301989	STAB1	23166
Hs.137427	IRF8	3394
Hs.524250	GABARAPL1	23710
Hs.20685	FXN	2395
Hs.533013	CBS	875
Hs.169378	MPDZ	8777
Hs.176615	COLEC10	10584
Hs.159509	SERPINF2	5345
Hs.193640	HAO1	54363
Hs.487296	PHGDH	26227
Hs.523702	MS4A6A	64231
Hs.731599	APOC4	346
Hs.260720	DNAJC12	56521
Hs.435765	ENPEP	2028
Hs.103502	GPT	2875
Hs.18426	HRSP12	10247
Hs.904	AGL	178
Hs.632235	SHBG	6462
Hs.512580	LECT2	3950
Hs.120766	ZNF330	27309
Hs.132225	PIK3R1	5295
Hs.384598	SERPING1	710
Hs.720143	FAAH	2166
Hs.501522	MGMT	4255
Hs.709514	ABCA6	23460
Hs.1869	PGM1	5236
Hs.81073	FETUB	26998
Hs.110571	GADD45B	4616
Hs.511872	CYP2C18	1562
Hs.73875	FAH	2184
Hs.296049	MFAP4	4239
Hs.292472	SEC24B	10427
Hs.144567	AGXT	189
Hs.646645	SLC25A15	10166
Hs.619806	SORBS2	8470
Hs.707491	PZP	5858
Hs.155097	CA2	760
Hs.54457	CD81	975
Hs.396175	NSUN6	221078
Hs.89983	MASP1	5648
Hs.224008	FEZ1	9638
Hs.130014	CD302	9936
Hs.195799	MTTP	4547
Hs.444947	TRIB1	10221
Hs.221847	SLC38A2	54407
Hs.25292	JUNB	3726
Hs.189652	C7orf58	79974
Hs.504613	PTMS	5763
Hs.75438	QDPR	5860
Hs.591802	SLC17A2	10246
Hs.370666	FOXO1	2308
Hs.351306	SLC16A4	9122
Hs.288568	MOGAT2	80168
Hs.644231	ETS2	2114
Hs.279565	SFRP5	6425
Hs.654441	BCKDHB	594
Hs.25691	RAMP3	10268
Hs.370408	COMT	1312
Hs.654472	LIPC	3990
Hs.655369	METTL7A	25840
Hs.111903	FCGRT	2217
Hs.144795	KCNMA1	3778
Hs.477869	PLSCR4	57088
Hs.513557	CTBS	1486
Hs.485527	MUT	4594
Hs.446077	SLC38A4	55089
Hs.224698	PROC	5624
Hs.459162	ADAMTSL3	57188
Hs.449738	SLCO1B1	10599
Hs.488237	CD160	11126
Hs.143436	PLG	5340
Hs.654427	DHODH	1723
Hs.370995	PON1	5444
Hs.23918	AVPI1	60370
Hs.579217	SHPK	23729
Hs.1498	HRG	3273
Hs.27836	FNDC4	64838
Hs.405156	PPAP2B	8613
Hs.658956	TMEM45A	55076
Hs.1274	BMP1	649
Hs.381050	B3GAT1	27087
Hs.171596	EPHA2	1969
Hs.527748	LHPP	64077
Hs.76716	ITIH1	3697
Hs.171695	DUSP1	1843
Hs.11729	SLC27A2	11001
Hs.12056	ASGR1	432
Hs.212838	A2M	2
Hs.656586	ADK	132
Hs.503074	ANO1	55107
Hs.149252	CPS1	1373
Hs.430299	PXMP2	5827
Hs.370703	CRYL1	51084
Hs.590970	AXL	558
Hs.523332	OAT	4942
Hs.150557	KLF9	687
Hs.529571	RBP1	5947
Hs.196952	HLF	3131
Hs.515835	SULT2A1	6822
Hs.495471	PMPCA	23203
Hs.567297	KHK	3795
Hs.597057	ZCCHC6	79670
Hs.253903	STOM	2040
Hs.298654	DUSP6	1848
Hs.433307	BCKDHA	593
Hs.443683	MYOM2	9172
Hs.162795	HSD17B2	3294
Hs.232375	ACAT1	38
Hs.75619	HYAL1	3373
Hs.525205	NDRG2	57447
Hs.118620	SERPINA10	51156
Hs.491232	SLC39A14	23516
Hs.72912	CYP1A1	1543
Hs.1395	EGR2	1959
Hs.654440	ASGR2	433
Hs.502775	PLA2G16	11145
Hs.185489	LYRM1	57149
Hs.1321	F12	2161
Hs.8364	PDK4	5166
Hs.462323	NCOR1	9611
Hs.422542	HABP2	3026
Hs.64016	PROS1	5627
Hs.351593	FGA	2243
Hs.1227	ALAD	210
Hs.205816	SLC17A1	6568
Hs.445040	ACADM	34
Hs.77448	ALDH4A1	8659
Hs.9613	ANGPTL4	51129
Hs.133421	LIFR	3977
Hs.75431	ALPL	249
Hs.445512	CCDC25	55246
Hs.371723	ALDH5A1	7915
Hs.212293	G6PC	2538
Hs.12114	VNN1	8876
Hs.351887	CAMK2B	816
Hs.98206	GREM2	64388
Hs.194695	DIRAS3	9077
Hs.9701	GADD45G	10912
Hs.389171	PINK1	65018
Hs.527078	PPARGC1A	10891
Hs.500756	GOT1	2805
Hs.209153	ANGPTL3	27329
Hs.546396	P2RY13	53829
Hs.458414	IFITM1	8519
Hs.2533	ALDH9A1	223
Hs.642618	HEBP1	50865
Hs.145442	MAP2K1	5604
Hs.524491	PAPSS2	9060
Hs.374191	LEPREL1	55214
Hs.90436	SPAG7	9552
Hs.567229	ACO1	48
Hs.114172	BHMT2	23743
Hs.596913	HPGD	3248
Hs.318894	GPR126	57211
Hs.544932	TFR2	7036
Hs.185597	SPG7	6687
Hs.283749	RNASE4	6038
Hs.507080	APCS	325
Hs.81131	GAMT	2593
Hs.50223	RBP4	5950
Hs.368631	ARHGAP10	79658
Hs.102308	KCNJ8	3764
Hs.602085	PHLDA1	22822
Hs.12229	KLF11	8462
Hs.2246	CPN1	1369
Hs.129955	CHST7	56548
Hs.439620	MYO1B	4430
Hs.89640	TEK	7010
Hs.516217	UGP2	7360
Hs.300774	FGB	2244
Hs.505662	PPP1R1A	5502
Hs.208765	GPHN	10243
Hs.463985	KCNJ16	3773
Hs.731890	COBLL1	22837
Hs.658427	LRAT	9227
Hs.563344	NR4A2	4929
Hs.282113	SIK1	150094
Hs.438289	HADH	3033
Hs.442378	CDO1	1036
Hs.23582	TACSTD2	4070
Hs.213424	SFRP1	6422
Hs.3416	PLIN2	123
Hs.509343	FERMT2	10979
Hs.432397	DIP2C	22982
Hs.1323	CNGA1	1259
Hs.129452	DACH1	1602
Hs.469521	IL18R1	8809
Hs.221597	SLC19A3	80704
Hs.642938	IGFBP1	3484
Hs.709187	DBT	1629
Hs.655334	CISH	1154
Hs.655207	F2	2147
Hs.26663	HERC5	51191
Hs.291030	IQGAP2	10788
Hs.132342	LPIN2	9663
Hs.414795	SERPINE1	5054
Hs.500409	GLUD1	2746
Hs.18676	SPRY2	10253
Hs.480596	NDST3	9348
Hs.477887	AGTR1	185
Hs.576320	C4orf34	201895
Hs.436911	AMBP	259
Hs.484363	RNF130	55819
Hs.287749	SC5DL	6309
Hs.80741	PCCA	5095
Hs.159628	SERPINA5	5104
Hs.532315	SLC31A1	1317
Hs.567502	PCYOX1	51449
Hs.10784	FAM46A	55603
Hs.594417	PDE7B	27115
Hs.520898	CTSB	1508
Hs.631717	GCHFR	2644
Hs.719203	SLC37A4	2542
Hs.194294	MTHFS	10588
Hs.324746	AHSG	197
Hs.183125	KLRF1	51348
Hs.592561	SEC62	7095
Hs.145575	UBL3	5412
Hs.246381	MPDU1	9526
Hs.517310	RIPK4	54101
Hs.196384	PTGS2	5743
Hs.460	ATF3	467
Hs.59523	GSPT2	23708
Hs.603740	PAH	5053
Hs.472877	EYA2	2139
Hs.546255	FGG	2266
Hs.479223	TAPT1	202018
Hs.113216	OXT	5020
Hs.494261	PSAT1	29968
Hs.295449	PVALB	5816
Hs.497822	DUSP10	11221
Hs.368632	ADRA1B	147
Hs.213289	LDLR	3949
Hs.169191	CCL23	6368
Hs.411695	HK3	3101
Hs.35052	TMBIM6	7009
Hs.26988	EFNB3	1949
Hs.336046	IL13RA2	3598
Hs.494997	C5	727
Hs.614734	PROM1	8842
Hs.75799	PRSS8	5652
Hs.439309	TMPRSS2	7113
Hs.639842	CCRN4L	25819
Hs.78769	THOP1	7064
Hs.307835	PGM5	5239
Hs.448520	SLC7A2	6542
Hs.659889	AMHR2	269
Hs.150087	ERLIN1	10613
Hs.440829	CEBPD	1052
Hs.495731	BMX	660
Hs.529400	IFNAR1	3454
Hs.406050	DNALI1	7802
Hs.710986	LILRA5	353514
Hs.586945	HEXIM1	10614
Hs.73072	CCT6B	10693
